# Supplementary material for: Catalase (CAT) Gene Family in Rapeseed (Brassica napus L.): Genome-Wide Analysis, Identification, and Expression Pattern in Response to Multiple Hormones and Abiotic Stress Conditions
Source: Int J Mol Sci. 2021 Apr 20;22(8):4281. doi: 10.3390/ijms22084281 (PMC8074368; doi:10.3390/ijms22084281)
Supplement: Supplementary file 1 [file ijms-22-04281-s001.zip]

Archive with 7 entries (7 files):
- Table S7.xlsx
- Table S1.pdf
- Table S2.xlsx
- Table S3.xlsx
- Table S4.xlsx
- Table S5.xlsx
- Table S6.xlsx
