# Supplementary material for: Catalase (CAT) Gene Family in Rapeseed (Brassica napus L.): Genome-Wide Analysis, Identification, and Expression Pattern in Response to Multiple Hormones and Abiotic Stress Conditions
Source: Int J Mol Sci. 2021 Apr 20;22(8):4281. doi: 10.3390/ijms22084281 (PMC8074368; doi:10.3390/ijms22084281)
Supplement: Supplementary file 1 [file ijms-22-04281-s001.zip › Table S7.xlsx]

## Sheet: CC
Table S7. The GO enrichment analysis of 14 BnCAT genes.
Ontology	Class	GO terms	Number of genes	Gene IDs
Cellular Component	intracellular part	GO:0044424	14	BnCAT7,BnCAT6,BnCAT9,BnCAT8,BnCAT3,BnCAT2,BnCAT5,BnCAT4,BnCAT1,BnCAT14,BnCAT13,BnCAT12,BnCAT11,BnCAT10,
Cellular Component	peroxisome	GO:0005777	14	BnCAT7,BnCAT6,BnCAT9,BnCAT8,BnCAT3,BnCAT2,BnCAT5,BnCAT4,BnCAT1,BnCAT14,BnCAT13,BnCAT12,BnCAT11,BnCAT10,
Cellular Component	cytoplasmic part	GO:0044444	14	BnCAT7,BnCAT6,BnCAT9,BnCAT8,BnCAT3,BnCAT2,BnCAT5,BnCAT4,BnCAT1,BnCAT14,BnCAT13,BnCAT12,BnCAT11,BnCAT10,
Cellular Component	cell part	GO:0044464	14	BnCAT7,BnCAT6,BnCAT9,BnCAT8,BnCAT3,BnCAT2,BnCAT5,BnCAT4,BnCAT1,BnCAT14,BnCAT13,BnCAT12,BnCAT11,BnCAT10,
Cellular Component	cellular_component	GO:0005575	14	BnCAT7,BnCAT6,BnCAT9,BnCAT8,BnCAT3,BnCAT2,BnCAT5,BnCAT4,BnCAT1,BnCAT14,BnCAT13,BnCAT12,BnCAT11,BnCAT10,
Cellular Component	microbody	GO:0042579	14	BnCAT7,BnCAT6,BnCAT9,BnCAT8,BnCAT3,BnCAT2,BnCAT5,BnCAT4,BnCAT1,BnCAT14,BnCAT13,BnCAT12,BnCAT11,BnCAT10,
Cellular Component	organelle	GO:0043226	14	BnCAT7,BnCAT6,BnCAT9,BnCAT8,BnCAT3,BnCAT2,BnCAT5,BnCAT4,BnCAT1,BnCAT14,BnCAT13,BnCAT12,BnCAT11,BnCAT10,
Cellular Component	membrane-bounded organelle	GO:0043227	14	BnCAT7,BnCAT6,BnCAT9,BnCAT8,BnCAT3,BnCAT2,BnCAT5,BnCAT4,BnCAT1,BnCAT14,BnCAT13,BnCAT12,BnCAT11,BnCAT10,
Cellular Component	intracellular organelle	GO:0043229	14	BnCAT7,BnCAT6,BnCAT9,BnCAT8,BnCAT3,BnCAT2,BnCAT5,BnCAT4,BnCAT1,BnCAT14,BnCAT13,BnCAT12,BnCAT11,BnCAT10,
Cellular Component	intracellular membrane-bounded organelle	GO:0043231	14	BnCAT7,BnCAT6,BnCAT9,BnCAT8,BnCAT3,BnCAT2,BnCAT5,BnCAT4,BnCAT1,BnCAT14,BnCAT13,BnCAT12,BnCAT11,BnCAT10,
Cellular Component	cytoplasm	GO:0005737	14	BnCAT7,BnCAT6,BnCAT9,BnCAT8,BnCAT3,BnCAT2,BnCAT5,BnCAT4,BnCAT1,BnCAT14,BnCAT13,BnCAT12,BnCAT11,BnCAT10,
Cellular Component	mitochondrion	GO:0005739	14	BnCAT7,BnCAT6,BnCAT9,BnCAT8,BnCAT3,BnCAT2,BnCAT5,BnCAT4,BnCAT1,BnCAT14,BnCAT13,BnCAT12,BnCAT11,BnCAT10,
Cellular Component	intracellular	GO:0005622	14	BnCAT7,BnCAT6,BnCAT9,BnCAT8,BnCAT3,BnCAT2,BnCAT5,BnCAT4,BnCAT1,BnCAT14,BnCAT13,BnCAT12,BnCAT11,BnCAT10,
Cellular Component	cell	GO:0005623	14	BnCAT7,BnCAT6,BnCAT9,BnCAT8,BnCAT3,BnCAT2,BnCAT5,BnCAT4,BnCAT1,BnCAT14,BnCAT13,BnCAT12,BnCAT11,BnCAT10,
Cellular Component	organelle part	GO:0044422	10	BnCAT7,BnCAT6,BnCAT9,BnCAT8,BnCAT3,BnCAT2,BnCAT4,BnCAT1,BnCAT11,BnCAT10,
Cellular Component	plastid part	GO:0044435	10	BnCAT7,BnCAT6,BnCAT9,BnCAT8,BnCAT3,BnCAT2,BnCAT4,BnCAT1,BnCAT11,BnCAT10,
Cellular Component	cytosolic part	GO:0044445	10	BnCAT7,BnCAT6,BnCAT9,BnCAT8,BnCAT3,BnCAT2,BnCAT4,BnCAT1,BnCAT11,BnCAT10,
Cellular Component	intracellular organelle part	GO:0044446	10	BnCAT7,BnCAT6,BnCAT9,BnCAT8,BnCAT3,BnCAT2,BnCAT4,BnCAT1,BnCAT11,BnCAT10,
Cellular Component	chloroplast	GO:0009507	10	BnCAT7,BnCAT6,BnCAT9,BnCAT8,BnCAT3,BnCAT2,BnCAT4,BnCAT1,BnCAT11,BnCAT10,
Cellular Component	plastid envelope	GO:0009526	10	BnCAT7,BnCAT6,BnCAT9,BnCAT8,BnCAT3,BnCAT2,BnCAT4,BnCAT1,BnCAT11,BnCAT10,
Cellular Component	plastid	GO:0009536	10	BnCAT7,BnCAT6,BnCAT9,BnCAT8,BnCAT3,BnCAT2,BnCAT4,BnCAT1,BnCAT11,BnCAT10,
Cellular Component	cytosol	GO:0005829	10	BnCAT7,BnCAT6,BnCAT9,BnCAT8,BnCAT3,BnCAT2,BnCAT4,BnCAT1,BnCAT11,BnCAT10,
Cellular Component	ribosome	GO:0005840	10	BnCAT7,BnCAT6,BnCAT9,BnCAT8,BnCAT3,BnCAT2,BnCAT4,BnCAT1,BnCAT11,BnCAT10,
Cellular Component	non-membrane-bounded organelle	GO:0043228	10	BnCAT7,BnCAT6,BnCAT9,BnCAT8,BnCAT3,BnCAT2,BnCAT4,BnCAT1,BnCAT11,BnCAT10,
Cellular Component	protein-containing complex	GO:0032991	10	BnCAT7,BnCAT6,BnCAT9,BnCAT8,BnCAT3,BnCAT2,BnCAT4,BnCAT1,BnCAT11,BnCAT10,
Cellular Component	organelle envelope	GO:0031967	10	BnCAT7,BnCAT6,BnCAT9,BnCAT8,BnCAT3,BnCAT2,BnCAT4,BnCAT1,BnCAT11,BnCAT10,
Cellular Component	intracellular non-membrane-bounded organelle	GO:0043232	10	BnCAT7,BnCAT6,BnCAT9,BnCAT8,BnCAT3,BnCAT2,BnCAT4,BnCAT1,BnCAT11,BnCAT10,
Cellular Component	cytosolic ribosome	GO:0022626	10	BnCAT7,BnCAT6,BnCAT9,BnCAT8,BnCAT3,BnCAT2,BnCAT4,BnCAT1,BnCAT11,BnCAT10,
Cellular Component	ribonucleoprotein complex	GO:1990904	10	BnCAT7,BnCAT6,BnCAT9,BnCAT8,BnCAT3,BnCAT2,BnCAT4,BnCAT1,BnCAT11,BnCAT10,
Cellular Component	envelope	GO:0031975	10	BnCAT7,BnCAT6,BnCAT9,BnCAT8,BnCAT3,BnCAT2,BnCAT4,BnCAT1,BnCAT11,BnCAT10,
Cellular Component	nucleus	GO:0005634	5	BnCAT6,BnCAT8,BnCAT2,BnCAT1,BnCAT11,
Cellular Component	cell periphery	GO:0071944	5	BnCAT7,BnCAT9,BnCAT3,BnCAT4,BnCAT10,
Cellular Component	chloroplast part	GO:0044434	5	BnCAT7,BnCAT9,BnCAT3,BnCAT4,BnCAT10,
Cellular Component	glyoxysome	GO:0009514	5	BnCAT6,BnCAT8,BnCAT2,BnCAT1,BnCAT11,
Cellular Component	stromule	GO:0010319	5	BnCAT6,BnCAT8,BnCAT2,BnCAT1,BnCAT11,
Cellular Component	chloroplast envelope	GO:0009941	5	BnCAT7,BnCAT9,BnCAT3,BnCAT4,BnCAT10,
Cellular Component	external encapsulating structure	GO:0030312	5	BnCAT7,BnCAT9,BnCAT3,BnCAT4,BnCAT10,
Cellular Component	cell wall	GO:0005618	5	BnCAT7,BnCAT9,BnCAT3,BnCAT4,BnCAT10,
Cellular Component	symplast	GO:0055044	1	BnCAT7,
Cellular Component	vacuole	GO:0005773	1	BnCAT7,
Cellular Component	membrane	GO:0016020	1	BnCAT7,
Cellular Component	cell-cell junction	GO:0005911	1	BnCAT7,
Cellular Component	plasmodesma	GO:0009506	1	BnCAT7,
Cellular Component	apoplast	GO:0048046	1	BnCAT7,
Cellular Component	plastid stroma	GO:0009532	1	BnCAT7,
Cellular Component	extracellular region	GO:0005576	1	BnCAT7,
Cellular Component	chloroplast stroma	GO:0009570	1	BnCAT7,
Cellular Component	cell junction	GO:0030054	1	BnCAT7,
Cellular Component	plasma membrane	GO:0005886	1	BnCAT7,

## Sheet: MF
Table S3. The GO enrichment analysis of 14 BnCAT genes.
Ontology	Class	GO terms	Number of genes	Gene IDs
Molecular Function	catalase activity	GO:0004096	14	BnCAT7,BnCAT6,BnCAT9,BnCAT8,BnCAT3,BnCAT2,BnCAT5,BnCAT4,BnCAT1,BnCAT14,BnCAT13,BnCAT12,BnCAT11,BnCAT10,
Molecular Function	heme binding	GO:0020037	14	BnCAT7,BnCAT6,BnCAT9,BnCAT8,BnCAT3,BnCAT2,BnCAT5,BnCAT4,BnCAT1,BnCAT14,BnCAT13,BnCAT12,BnCAT11,BnCAT10,
Molecular Function	cofactor binding	GO:0048037	14	BnCAT7,BnCAT6,BnCAT9,BnCAT8,BnCAT3,BnCAT2,BnCAT5,BnCAT4,BnCAT1,BnCAT14,BnCAT13,BnCAT12,BnCAT11,BnCAT10,
Molecular Function	organic cyclic compound binding	GO:0097159	14	BnCAT7,BnCAT6,BnCAT9,BnCAT8,BnCAT3,BnCAT2,BnCAT5,BnCAT4,BnCAT1,BnCAT14,BnCAT13,BnCAT12,BnCAT11,BnCAT10,
Molecular Function	oxidoreductase activity	GO:0016491	14	BnCAT7,BnCAT6,BnCAT9,BnCAT8,BnCAT3,BnCAT2,BnCAT5,BnCAT4,BnCAT1,BnCAT14,BnCAT13,BnCAT12,BnCAT11,BnCAT10,
Molecular Function	oxidoreductase activity, acting on peroxide as acceptor	GO:0016684	14	BnCAT7,BnCAT6,BnCAT9,BnCAT8,BnCAT3,BnCAT2,BnCAT5,BnCAT4,BnCAT1,BnCAT14,BnCAT13,BnCAT12,BnCAT11,BnCAT10,
Molecular Function	heterocyclic compound binding	GO:1901363	14	BnCAT7,BnCAT6,BnCAT9,BnCAT8,BnCAT3,BnCAT2,BnCAT5,BnCAT4,BnCAT1,BnCAT14,BnCAT13,BnCAT12,BnCAT11,BnCAT10,
Molecular Function	catalytic activity	GO:0003824	14	BnCAT7,BnCAT6,BnCAT9,BnCAT8,BnCAT3,BnCAT2,BnCAT5,BnCAT4,BnCAT1,BnCAT14,BnCAT13,BnCAT12,BnCAT11,BnCAT10,
Molecular Function	binding	GO:0005488	14	BnCAT7,BnCAT6,BnCAT9,BnCAT8,BnCAT3,BnCAT2,BnCAT5,BnCAT4,BnCAT1,BnCAT14,BnCAT13,BnCAT12,BnCAT11,BnCAT10,
Molecular Function	antioxidant activity	GO:0016209	14	BnCAT7,BnCAT6,BnCAT9,BnCAT8,BnCAT3,BnCAT2,BnCAT5,BnCAT4,BnCAT1,BnCAT14,BnCAT13,BnCAT12,BnCAT11,BnCAT10,
Molecular Function	peroxidase activity	GO:0004601	14	BnCAT7,BnCAT6,BnCAT9,BnCAT8,BnCAT3,BnCAT2,BnCAT5,BnCAT4,BnCAT1,BnCAT14,BnCAT13,BnCAT12,BnCAT11,BnCAT10,
Molecular Function	molecular_function	GO:0003674	14	BnCAT7,BnCAT6,BnCAT9,BnCAT8,BnCAT3,BnCAT2,BnCAT5,BnCAT4,BnCAT1,BnCAT14,BnCAT13,BnCAT12,BnCAT11,BnCAT10,
Molecular Function	tetrapyrrole binding	GO:0046906	14	BnCAT7,BnCAT6,BnCAT9,BnCAT8,BnCAT3,BnCAT2,BnCAT5,BnCAT4,BnCAT1,BnCAT14,BnCAT13,BnCAT12,BnCAT11,BnCAT10,
Molecular Function	cation binding	GO:0043169	10	BnCAT7,BnCAT6,BnCAT9,BnCAT8,BnCAT3,BnCAT2,BnCAT4,BnCAT1,BnCAT11,BnCAT10,
Molecular Function	transition metal ion binding	GO:0046914	10	BnCAT7,BnCAT6,BnCAT9,BnCAT8,BnCAT3,BnCAT2,BnCAT4,BnCAT1,BnCAT11,BnCAT10,
Molecular Function	cobalt ion binding	GO:0050897	10	BnCAT7,BnCAT6,BnCAT9,BnCAT8,BnCAT3,BnCAT2,BnCAT4,BnCAT1,BnCAT11,BnCAT10,
Molecular Function	metal ion binding	GO:0046872	10	BnCAT7,BnCAT6,BnCAT9,BnCAT8,BnCAT3,BnCAT2,BnCAT4,BnCAT1,BnCAT11,BnCAT10,
Molecular Function	ion binding	GO:0043167	10	BnCAT7,BnCAT6,BnCAT9,BnCAT8,BnCAT3,BnCAT2,BnCAT4,BnCAT1,BnCAT11,BnCAT10,
Molecular Function	RNA binding	GO:0003723	1	BnCAT7,
Molecular Function	mRNA binding	GO:0003729	1	BnCAT7,
Molecular Function	nucleic acid binding	GO:0003676	1	BnCAT7,

## Sheet: BP
Table S3. The GO enrichment analysis of 14 BnCAT genes.
Ontology	Class	GO terms	Number of genes	Gene IDs
Biological Process	cellular process	GO:0009987	14	BnCAT7,BnCAT6,BnCAT9,BnCAT8,BnCAT3,BnCAT2,BnCAT5,BnCAT4,BnCAT1,BnCAT14,BnCAT13,BnCAT12,BnCAT11,BnCAT10,
Biological Process	cellular response to stimulus	GO:0051716	14	BnCAT7,BnCAT6,BnCAT9,BnCAT8,BnCAT3,BnCAT2,BnCAT5,BnCAT4,BnCAT1,BnCAT14,BnCAT13,BnCAT12,BnCAT11,BnCAT10,
Biological Process	reactive oxygen species metabolic process	GO:0072593	14	BnCAT7,BnCAT6,BnCAT9,BnCAT8,BnCAT3,BnCAT2,BnCAT5,BnCAT4,BnCAT1,BnCAT14,BnCAT13,BnCAT12,BnCAT11,BnCAT10,
Biological Process	response to oxygen-containing compound	GO:1901700	14	BnCAT7,BnCAT6,BnCAT9,BnCAT8,BnCAT3,BnCAT2,BnCAT5,BnCAT4,BnCAT1,BnCAT14,BnCAT13,BnCAT12,BnCAT11,BnCAT10,
Biological Process	response to toxic substance	GO:0009636	14	BnCAT7,BnCAT6,BnCAT9,BnCAT8,BnCAT3,BnCAT2,BnCAT5,BnCAT4,BnCAT1,BnCAT14,BnCAT13,BnCAT12,BnCAT11,BnCAT10,
Biological Process	response to stress	GO:0006950	14	BnCAT7,BnCAT6,BnCAT9,BnCAT8,BnCAT3,BnCAT2,BnCAT5,BnCAT4,BnCAT1,BnCAT14,BnCAT13,BnCAT12,BnCAT11,BnCAT10,
Biological Process	response to reactive oxygen species	GO:0000302	14	BnCAT7,BnCAT6,BnCAT9,BnCAT8,BnCAT3,BnCAT2,BnCAT5,BnCAT4,BnCAT1,BnCAT14,BnCAT13,BnCAT12,BnCAT11,BnCAT10,
Biological Process	response to hydrogen peroxide	GO:0042542	14	BnCAT7,BnCAT6,BnCAT9,BnCAT8,BnCAT3,BnCAT2,BnCAT5,BnCAT4,BnCAT1,BnCAT14,BnCAT13,BnCAT12,BnCAT11,BnCAT10,
Biological Process	response to inorganic substance	GO:0010035	14	BnCAT7,BnCAT6,BnCAT9,BnCAT8,BnCAT3,BnCAT2,BnCAT5,BnCAT4,BnCAT1,BnCAT14,BnCAT13,BnCAT12,BnCAT11,BnCAT10,
Biological Process	cellular oxidant detoxification	GO:0098869	14	BnCAT7,BnCAT6,BnCAT9,BnCAT8,BnCAT3,BnCAT2,BnCAT5,BnCAT4,BnCAT1,BnCAT14,BnCAT13,BnCAT12,BnCAT11,BnCAT10,
Biological Process	cellular detoxification	GO:1990748	14	BnCAT7,BnCAT6,BnCAT9,BnCAT8,BnCAT3,BnCAT2,BnCAT5,BnCAT4,BnCAT1,BnCAT14,BnCAT13,BnCAT12,BnCAT11,BnCAT10,
Biological Process	response to oxidative stress	GO:0006979	14	BnCAT7,BnCAT6,BnCAT9,BnCAT8,BnCAT3,BnCAT2,BnCAT5,BnCAT4,BnCAT1,BnCAT14,BnCAT13,BnCAT12,BnCAT11,BnCAT10,
Biological Process	detoxification	GO:0098754	14	BnCAT7,BnCAT6,BnCAT9,BnCAT8,BnCAT3,BnCAT2,BnCAT5,BnCAT4,BnCAT1,BnCAT14,BnCAT13,BnCAT12,BnCAT11,BnCAT10,
Biological Process	oxidation-reduction process	GO:0055114	14	BnCAT7,BnCAT6,BnCAT9,BnCAT8,BnCAT3,BnCAT2,BnCAT5,BnCAT4,BnCAT1,BnCAT14,BnCAT13,BnCAT12,BnCAT11,BnCAT10,
Biological Process	cellular metabolic process	GO:0044237	14	BnCAT7,BnCAT6,BnCAT9,BnCAT8,BnCAT3,BnCAT2,BnCAT5,BnCAT4,BnCAT1,BnCAT14,BnCAT13,BnCAT12,BnCAT11,BnCAT10,
Biological Process	response to stimulus	GO:0050896	14	BnCAT7,BnCAT6,BnCAT9,BnCAT8,BnCAT3,BnCAT2,BnCAT5,BnCAT4,BnCAT1,BnCAT14,BnCAT13,BnCAT12,BnCAT11,BnCAT10,
Biological Process	cellular response to toxic substance	GO:0097237	14	BnCAT7,BnCAT6,BnCAT9,BnCAT8,BnCAT3,BnCAT2,BnCAT5,BnCAT4,BnCAT1,BnCAT14,BnCAT13,BnCAT12,BnCAT11,BnCAT10,
Biological Process	response to antibiotic	GO:0046677	14	BnCAT7,BnCAT6,BnCAT9,BnCAT8,BnCAT3,BnCAT2,BnCAT5,BnCAT4,BnCAT1,BnCAT14,BnCAT13,BnCAT12,BnCAT11,BnCAT10,
Biological Process	biological_process	GO:0008150	14	BnCAT7,BnCAT6,BnCAT9,BnCAT8,BnCAT3,BnCAT2,BnCAT5,BnCAT4,BnCAT1,BnCAT14,BnCAT13,BnCAT12,BnCAT11,BnCAT10,
Biological Process	metabolic process	GO:0008152	14	BnCAT7,BnCAT6,BnCAT9,BnCAT8,BnCAT3,BnCAT2,BnCAT5,BnCAT4,BnCAT1,BnCAT14,BnCAT13,BnCAT12,BnCAT11,BnCAT10,
Biological Process	cellular catabolic process	GO:0044248	14	BnCAT7,BnCAT6,BnCAT9,BnCAT8,BnCAT3,BnCAT2,BnCAT5,BnCAT4,BnCAT1,BnCAT14,BnCAT13,BnCAT12,BnCAT11,BnCAT10,
Biological Process	catabolic process	GO:0009056	14	BnCAT7,BnCAT6,BnCAT9,BnCAT8,BnCAT3,BnCAT2,BnCAT5,BnCAT4,BnCAT1,BnCAT14,BnCAT13,BnCAT12,BnCAT11,BnCAT10,
Biological Process	cellular response to chemical stimulus	GO:0070887	14	BnCAT7,BnCAT6,BnCAT9,BnCAT8,BnCAT3,BnCAT2,BnCAT5,BnCAT4,BnCAT1,BnCAT14,BnCAT13,BnCAT12,BnCAT11,BnCAT10,
Biological Process	antibiotic metabolic process	GO:0016999	14	BnCAT7,BnCAT6,BnCAT9,BnCAT8,BnCAT3,BnCAT2,BnCAT5,BnCAT4,BnCAT1,BnCAT14,BnCAT13,BnCAT12,BnCAT11,BnCAT10,
Biological Process	antibiotic catabolic process	GO:0017001	14	BnCAT7,BnCAT6,BnCAT9,BnCAT8,BnCAT3,BnCAT2,BnCAT5,BnCAT4,BnCAT1,BnCAT14,BnCAT13,BnCAT12,BnCAT11,BnCAT10,
Biological Process	response to chemical	GO:0042221	14	BnCAT7,BnCAT6,BnCAT9,BnCAT8,BnCAT3,BnCAT2,BnCAT5,BnCAT4,BnCAT1,BnCAT14,BnCAT13,BnCAT12,BnCAT11,BnCAT10,
Biological Process	drug catabolic process	GO:0042737	14	BnCAT7,BnCAT6,BnCAT9,BnCAT8,BnCAT3,BnCAT2,BnCAT5,BnCAT4,BnCAT1,BnCAT14,BnCAT13,BnCAT12,BnCAT11,BnCAT10,
Biological Process	cofactor metabolic process	GO:0051186	14	BnCAT7,BnCAT6,BnCAT9,BnCAT8,BnCAT3,BnCAT2,BnCAT5,BnCAT4,BnCAT1,BnCAT14,BnCAT13,BnCAT12,BnCAT11,BnCAT10,
Biological Process	cofactor catabolic process	GO:0051187	14	BnCAT7,BnCAT6,BnCAT9,BnCAT8,BnCAT3,BnCAT2,BnCAT5,BnCAT4,BnCAT1,BnCAT14,BnCAT13,BnCAT12,BnCAT11,BnCAT10,
Biological Process	hydrogen peroxide metabolic process	GO:0042743	14	BnCAT7,BnCAT6,BnCAT9,BnCAT8,BnCAT3,BnCAT2,BnCAT5,BnCAT4,BnCAT1,BnCAT14,BnCAT13,BnCAT12,BnCAT11,BnCAT10,
Biological Process	drug metabolic process	GO:0017144	14	BnCAT7,BnCAT6,BnCAT9,BnCAT8,BnCAT3,BnCAT2,BnCAT5,BnCAT4,BnCAT1,BnCAT14,BnCAT13,BnCAT12,BnCAT11,BnCAT10,
Biological Process	hydrogen peroxide catabolic process	GO:0042744	14	BnCAT7,BnCAT6,BnCAT9,BnCAT8,BnCAT3,BnCAT2,BnCAT5,BnCAT4,BnCAT1,BnCAT14,BnCAT13,BnCAT12,BnCAT11,BnCAT10,
Biological Process	response to drug	GO:0042493	14	BnCAT7,BnCAT6,BnCAT9,BnCAT8,BnCAT3,BnCAT2,BnCAT5,BnCAT4,BnCAT1,BnCAT14,BnCAT13,BnCAT12,BnCAT11,BnCAT10,
Biological Process	response to external stimulus	GO:0009605	10	BnCAT7,BnCAT6,BnCAT9,BnCAT8,BnCAT3,BnCAT2,BnCAT4,BnCAT1,BnCAT11,BnCAT10,
Biological Process	response to extracellular stimulus	GO:0009991	10	BnCAT7,BnCAT6,BnCAT9,BnCAT8,BnCAT3,BnCAT2,BnCAT4,BnCAT1,BnCAT11,BnCAT10,
Biological Process	cellular response to stress	GO:0033554	10	BnCAT7,BnCAT6,BnCAT9,BnCAT8,BnCAT3,BnCAT2,BnCAT4,BnCAT1,BnCAT11,BnCAT10,
Biological Process	response to abiotic stimulus	GO:0009628	10	BnCAT7,BnCAT6,BnCAT9,BnCAT8,BnCAT3,BnCAT2,BnCAT4,BnCAT1,BnCAT11,BnCAT10,
Biological Process	cellular response to phosphate starvation	GO:0016036	10	BnCAT7,BnCAT6,BnCAT9,BnCAT8,BnCAT3,BnCAT2,BnCAT4,BnCAT1,BnCAT11,BnCAT10,
Biological Process	cellular response to nitrogen levels	GO:0043562	10	BnCAT7,BnCAT6,BnCAT9,BnCAT8,BnCAT3,BnCAT2,BnCAT4,BnCAT1,BnCAT11,BnCAT10,
Biological Process	cellular response to starvation	GO:0009267	10	BnCAT7,BnCAT6,BnCAT9,BnCAT8,BnCAT3,BnCAT2,BnCAT4,BnCAT1,BnCAT11,BnCAT10,
Biological Process	response to nutrient levels	GO:0031667	10	BnCAT7,BnCAT6,BnCAT9,BnCAT8,BnCAT3,BnCAT2,BnCAT4,BnCAT1,BnCAT11,BnCAT10,
Biological Process	cellular response to extracellular stimulus	GO:0031668	10	BnCAT7,BnCAT6,BnCAT9,BnCAT8,BnCAT3,BnCAT2,BnCAT4,BnCAT1,BnCAT11,BnCAT10,
Biological Process	cellular response to nutrient levels	GO:0031669	10	BnCAT7,BnCAT6,BnCAT9,BnCAT8,BnCAT3,BnCAT2,BnCAT4,BnCAT1,BnCAT11,BnCAT10,
Biological Process	response to light stimulus	GO:0009416	10	BnCAT7,BnCAT6,BnCAT9,BnCAT8,BnCAT3,BnCAT2,BnCAT4,BnCAT1,BnCAT11,BnCAT10,
Biological Process	cellular response to external stimulus	GO:0071496	10	BnCAT7,BnCAT6,BnCAT9,BnCAT8,BnCAT3,BnCAT2,BnCAT4,BnCAT1,BnCAT11,BnCAT10,
Biological Process	cellular response to nitrogen starvation	GO:0006995	10	BnCAT7,BnCAT6,BnCAT9,BnCAT8,BnCAT3,BnCAT2,BnCAT4,BnCAT1,BnCAT11,BnCAT10,
Biological Process	response to starvation	GO:0042594	10	BnCAT7,BnCAT6,BnCAT9,BnCAT8,BnCAT3,BnCAT2,BnCAT4,BnCAT1,BnCAT11,BnCAT10,
Biological Process	response to radiation	GO:0009314	10	BnCAT7,BnCAT6,BnCAT9,BnCAT8,BnCAT3,BnCAT2,BnCAT4,BnCAT1,BnCAT11,BnCAT10,
Biological Process	cell communication	GO:0007154	10	BnCAT7,BnCAT6,BnCAT9,BnCAT8,BnCAT3,BnCAT2,BnCAT4,BnCAT1,BnCAT11,BnCAT10,
Biological Process	cellular response to sulfate starvation	GO:0009970	10	BnCAT7,BnCAT6,BnCAT9,BnCAT8,BnCAT3,BnCAT2,BnCAT4,BnCAT1,BnCAT11,BnCAT10,
Biological Process	response to temperature stimulus	GO:0009266	6	BnCAT7,BnCAT6,BnCAT8,BnCAT2,BnCAT1,BnCAT11,
Biological Process	response to cold	GO:0009409	6	BnCAT7,BnCAT6,BnCAT8,BnCAT2,BnCAT1,BnCAT11,
Biological Process	cellular homeostasis	GO:0019725	5	BnCAT6,BnCAT8,BnCAT2,BnCAT1,BnCAT11,
Biological Process	cell redox homeostasis	GO:0045454	5	BnCAT6,BnCAT8,BnCAT2,BnCAT1,BnCAT11,
Biological Process	cell death	GO:0008219	5	BnCAT6,BnCAT8,BnCAT2,BnCAT1,BnCAT11,
Biological Process	photoperiodism	GO:0009648	5	BnCAT6,BnCAT8,BnCAT2,BnCAT1,BnCAT11,
Biological Process	response to metal ion	GO:0010038	5	BnCAT7,BnCAT9,BnCAT3,BnCAT4,BnCAT10,
Biological Process	post-embryonic development	GO:0009791	5	BnCAT6,BnCAT8,BnCAT2,BnCAT1,BnCAT11,
Biological Process	anatomical structure development	GO:0048856	5	BnCAT6,BnCAT8,BnCAT2,BnCAT1,BnCAT11,
Biological Process	response to cadmium ion	GO:0046686	5	BnCAT7,BnCAT9,BnCAT3,BnCAT4,BnCAT10,
Biological Process	homeostatic process	GO:0042592	5	BnCAT6,BnCAT8,BnCAT2,BnCAT1,BnCAT11,
Biological Process	regulation of biological process	GO:0050789	5	BnCAT6,BnCAT8,BnCAT2,BnCAT1,BnCAT11,
Biological Process	regulation of cellular process	GO:0050794	5	BnCAT6,BnCAT8,BnCAT2,BnCAT1,BnCAT11,
Biological Process	multicellular organism development	GO:0007275	5	BnCAT6,BnCAT8,BnCAT2,BnCAT1,BnCAT11,
Biological Process	seedling development	GO:0090351	5	BnCAT6,BnCAT8,BnCAT2,BnCAT1,BnCAT11,
Biological Process	biological regulation	GO:0065007	5	BnCAT6,BnCAT8,BnCAT2,BnCAT1,BnCAT11,
Biological Process	regulation of biological quality	GO:0065008	5	BnCAT6,BnCAT8,BnCAT2,BnCAT1,BnCAT11,
Biological Process	multicellular organismal process	GO:0032501	5	BnCAT6,BnCAT8,BnCAT2,BnCAT1,BnCAT11,
Biological Process	seed germination	GO:0009845	5	BnCAT6,BnCAT8,BnCAT2,BnCAT1,BnCAT11,
Biological Process	developmental process	GO:0032502	5	BnCAT6,BnCAT8,BnCAT2,BnCAT1,BnCAT11,
Biological Process	response to abscisic acid	GO:0009737	4	BnCAT9,BnCAT3,BnCAT4,BnCAT10,
Biological Process	response to alcohol	GO:0097305	4	BnCAT9,BnCAT3,BnCAT4,BnCAT10,
Biological Process	response to organic substance	GO:0010033	4	BnCAT9,BnCAT3,BnCAT4,BnCAT10,
Biological Process	response to lipid	GO:0033993	4	BnCAT9,BnCAT3,BnCAT4,BnCAT10,
Biological Process	response to acid chemical	GO:0001101	4	BnCAT9,BnCAT3,BnCAT4,BnCAT10,
Biological Process	response to endogenous stimulus	GO:0009719	4	BnCAT9,BnCAT3,BnCAT4,BnCAT10,
Biological Process	response to hormone	GO:0009725	4	BnCAT9,BnCAT3,BnCAT4,BnCAT10,
