# Supplementary material for: Catalase (CAT) Gene Family in Rapeseed (Brassica napus L.): Genome-Wide Analysis, Identification, and Expression Pattern in Response to Multiple Hormones and Abiotic Stress Conditions
Source: Int J Mol Sci. 2021 Apr 20;22(8):4281. doi: 10.3390/ijms22084281 (PMC8074368; doi:10.3390/ijms22084281)
Supplement: Supplementary file 1 [file ijms-22-04281-s001.zip › Table S3.xlsx]

## Sheet: bna-bna
Table S3: The information of gene duplication type, Ka, Ks and Ka/Ks ratio values of B. napus and other three plant species.
Gene Name	Gene ID	Gene type	Gene Name	Gene ID	Gene type	Method	Ka	Ks	Ka/Ks	P-Value(Fisher)
BnCAT2	BnaA03T0547900ZS	WGD or Segmental	BnCAT11	BnaC07T0524400ZS	WGD or Segmental	MA	0.00535834	0.100648	0.0532386	1.72668e-15
BnCAT3	BnaA06T0144600ZS	WGD or Segmental	BnCAT9	BnaC05T0176000ZS	WGD or Segmental	MA	0.00484039	0.138678	0.0349037	2.26843e-43
BnCAT7	BnaA08T0247000ZS	WGD or Segmental	BnCAT12	BnaC08T0260800ZS	WGD or Segmental	MA	0.00159432	0.148727	0.0107198	4.97228e-28

## Sheet: bra_bna
Table S3: The information of gene duplication type, Ka, Ks and Ka/Ks ratio values of B. napus and other three plant species.
Gene Name	Gene ID	gene type	Gene ID	gene type	Method	Ka	Ks	Ka/Ks	P-Value(Fisher)
BnCAT1	BnaA01T0032600ZS	WGD or Segmental	BraA01g003280.3C	WGD or Segmental	MA	0.0033836	0.111037	0.0304726	1.05845e-16
BnCAT3	BnaA06T0144600ZS	WGD or Segmental	BraA06g016090.3C	WGD or Segmental	MA	0.00238983	0.0282664	0.0845469	7.55414e-05
BnCAT4	BnaA07T0132000ZS	WGD or Segmental	BraA07g015670.3C	WGD or Segmental	MA	0.000902075	0.0691865	0.0130383	0
BnCAT5	BnaA07T0132100ZS	Tandem	BraA07g015680.3C	WGD or Segmental	MA	6.12592e-05	0.0612592	0.001	0
BnCAT6	BnaA08T0131200ZS	WGD or Segmental	BraA08g015510.3C	WGD or Segmental	MA	0.00347802	0.0376021	0.0924953	3.80142e-06
BnCAT7	BnaA08T0247000ZS	WGD or Segmental	BraA08g027750.3C	WGD or Segmental	MA	NA	NA	NA	NA

## Sheet: bol_bna
Table S3: The information of gene duplication type, Ka, Ks and Ka/Ks ratio values of B. napus and other three plant species.
Gene Name	Gene ID	Gene type	Gene ID	Gene type	Method	Ka	Ks	Ka/Ks	P-Value(Fisher)
BnCAT8	BnaC03T0740800ZS	WGD or Segmental	Bol034639	WGD or Segmental	MA	0.0032374	0.0253828	0.127543	0.000521699
BnCAT9	BnaC05T0176000ZS	WGD or Segmental	Bol026975	WGD or Segmental	MA	0.00491231	0.00110974	4.42653	0.608943
BnCAT12	BnaC08T0260800ZS	WGD or Segmental	Bol006999	WGD or Segmental	MA	0.000824495	0.0604259	0.0136447	0

## Sheet: bra_ath
Table S3: The information of gene duplication type, Ka, Ks and Ka/Ks ratio values of B. napus and other three plant species.
Gene Name	Gene ID	Gene type	Gene ID	Gene type	Method	Ka	Ks	Ka/Ks	P-Value(Fisher)
AtCAT2	AT4G35090.3	WGD or Segmental	BraA08g015510.3C	WGD or Segmental	MA	0.00911649	0.414647	0.0219862	1.89035e-66
AtCAT1	AT1G20630.1	WGD or Segmental	BraA07g015670.3C	WGD or Segmental	MA	0.0275801	0.612177	0.0450524	1.93164e-80
AtCAT3	AT1G20620.1	WGD or Segmental	BraA06g016090.3C	WGD or Segmental	MA	0.0175219	0.79091	0.0221542	2.16729e-106

## Sheet: bol_ath
Table S3: The information of gene duplication type, Ka, Ks and Ka/Ks ratio values of B. napus and other three plant species.
Gene Name	Gene ID	Gene type	Gene ID	Gene type	Method	Ka	Ks	Ka/Ks	P-Value(Fisher)
AtCAT2	AT4G35090.3	WGD or Segmental	Bol034639	WGD or Segmental	MA	0.0183192	0.735811	0.0248966	5.40926e-99
AtCAT1	AT1G20630.1	WGD or Segmental	Bol026975	WGD or Segmental	MA	0.0475504	0.697569	0.0681659	9.30897e-81
AtCAT3	AT1G20620.1	WGD or Segmental	Bol026973	WGD or Segmental	MA	0.0127698	0.390803	0.0326757	1.73032e-58
