# Supplementary material for: Catalase (CAT) Gene Family in Rapeseed (Brassica napus L.): Genome-Wide Analysis, Identification, and Expression Pattern in Response to Multiple Hormones and Abiotic Stress Conditions
Source: Int J Mol Sci. 2021 Apr 20;22(8):4281. doi: 10.3390/ijms22084281 (PMC8074368; doi:10.3390/ijms22084281)
Supplement: Supplementary file 1 [file ijms-22-04281-s001.zip › Table S4.xlsx]

## Sheet: Table S4
Table S4. The information of identified 8 motifs in BnCAT proteins.
Motif name	Motif sequence	width	E-value
Motif1	FAYGDTQRHRLGPNYLQLPVNAPKCAHHNNHHEGFMNFMHRDEEINYYPS	50	8.6e-626
Motif2	RERIPERVVHARGISAKGFFEVTHDISNLTCADFLRAPGVQTPVIVRFST	50	4.0e-598
Motif3	GGANHSHATKDLHDAIASGNYPEWKLFIQTMDPADEDKFDFDPLDVTKIW	50	1.1e-588
Motif4	SLLTWCWMFDDVGIPQDYRHMEGFGVHTYTLVSKSGKVLFVKFHWKPTCG	50	5.4e-585
Motif5	GFAVKFYTREGNFDLVGNNTPVFFIRDGIQFPDVVHALKPNPKTNIQEYW	50	1.4e-583
Motif6	YRSWAPDRQDRFVKRWVEILSEPRJTHEIRSIWISYWSQADRSLGQKLAS	50	9.4e-574
Motif7	YRPSSAYNSPFYTTNGGAPVSNNISSLTIGERGPVLLEDYHLIEKVANFT	50	1.1e-531
Motif8	EDILPLQPVGRLVLNRTIDNFFNETEQLAFNPGJVVPGIYYSDDKLLQCR	50	2.5e-492
