# Supplementary material for: Catalase (CAT) Gene Family in Rapeseed (Brassica napus L.): Genome-Wide Analysis, Identification, and Expression Pattern in Response to Multiple Hormones and Abiotic Stress Conditions
Source: Int J Mol Sci. 2021 Apr 20;22(8):4281. doi: 10.3390/ijms22084281 (PMC8074368; doi:10.3390/ijms22084281)
Supplement: Supplementary file 1 [file ijms-22-04281-s001.zip › Table S5.xlsx]

## Sheet: Table S5
Table S5. Information of hormone- and stress-related cis-elements detected in the promoters regions of BnCATs.
Gene name	cis element	sequence	position	length	strand	plant source	cis element name
BnCAT1	MBS	CAACTG	467	6	+	Arabidopsis thaliana	drought responsive element
BnCAT1	Box 4	ATTAAT	1866	6	-	Petroselinum crispum	light responsive element
BnCAT1	TGACG-motif	TGACG	138	5	-	Hordeum vulgare	MeJA responsive element
BnCAT1	TGACG-motif	TGACG	305	5	-	Hordeum vulgare	MeJA responsive element
BnCAT1	TGACG-motif	TGACG	896	5	-	Hordeum vulgare	MeJA responsive element
BnCAT1	TGACG-motif	TGACG	1780	5	-	Hordeum vulgare	MeJA responsive element
BnCAT1	MRE	AACCTAA	21	7	+	Petroselinum crispum	light responsive element
BnCAT1	CGTCA-motif	CGTCA	138	5	+	Hordeum vulgare	MeJA responsive element
BnCAT1	CGTCA-motif	CGTCA	305	5	+	Hordeum vulgare	MeJA responsive element
BnCAT1	CGTCA-motif	CGTCA	896	5	+	Hordeum vulgare	MeJA responsive element
BnCAT1	CGTCA-motif	CGTCA	1780	5	+	Hordeum vulgare	MeJA responsive element
BnCAT1	ABRE	ACGTG	104	5	+	Arabidopsis thaliana	abscisic acid responsive element
BnCAT1	ABRE	ACGTG	136	5	-	Arabidopsis thaliana	abscisic acid responsive element
BnCAT1	ABRE	ACGTG	459	5	-	Arabidopsis thaliana	abscisic acid responsive element
BnCAT1	ABRE	TACGGTC	527	7	-	Arabidopsis thaliana	abscisic acid responsive element
BnCAT1	G-box	CACGTC	103	6	-	Zea mays	light responsive element
BnCAT1	G-box	CACGTC	136	6	+	Zea mays	light responsive element
BnCAT1	G-box	TACGTG	459	6	-	Arabidopsis thaliana	light responsive element
BnCAT1	P-box	CCTTTTG	1184	7	-	Oryza sativa	gibberellin responsive element
BnCAT1	ARE	AAACCA	487	6	+	Zea mays	anaerobic responsive element
BnCAT1	ARE	AAACCA	496	6	+	Zea mays	anaerobic responsive element
BnCAT1	ARE	AAACCA	501	6	+	Zea mays	anaerobic responsive element
BnCAT1	ARE	AAACCA	1172	6	-	Zea mays	anaerobic responsive element
BnCAT1	ARE	AAACCA	1639	6	-	Zea mays	anaerobic responsive element
BnCAT1	ARE	AAACCA	1905	6	-	Zea mays	anaerobic responsive element
BnCAT1	ATCT-motif	AATCTAATCC	1855	10	+	Pisum sativum	light responsive element
BnCAT1	GATA-motif	AAGATAAGATT	1104	10	-	Arabidopsis thaliana	light responsive element
BnCAT1	GATA-motif	AAGATAAGATT	1571	10	-	Arabidopsis thaliana	light responsive element
BnCAT1	TCCC-motif	TCTCCCT	1014	7	+	Spinacia oleracea	light responsive element
BnCAT1	GC-motif	CCCCCG	90	6	+	Zea mays	anaerobic responsive element
BnCAT1	GC-motif	CCCCCG	784	6	+	Zea mays	anaerobic responsive element
BnCAT1	TCT-motif	TCTTAC	1794	6	+	Arabidopsis thaliana	light responsive element
BnCAT10	ACE	CTAACGTATT	352	9	+	Petroselinum crispum	light responsive element
BnCAT10	I-box	ccttatcct	1549	9	-	Arabidopsis thaliana	light responsive element
BnCAT10	I-box	gGATAAGGTG	1550	10	+	Zea mays	light responsive element
BnCAT10	TCT-motif	TCTTAC	1063	6	-	Arabidopsis thaliana	light responsive element
BnCAT10	TCT-motif	TCTTAC	1639	6	-	Arabidopsis thaliana	light responsive element
BnCAT10	ARE	AAACCA	529	6	-	Zea mays	anaerobic responsive element
BnCAT10	GATA-motif	GATAGGA	1016	7	+	Arabidopsis thaliana	light responsive element
BnCAT10	GATA-motif	AAGGATAAGG	1548	9	+	Solanum tuberosum	light responsive element
BnCAT10	GATA-motif	AAGATAAGATT	1636	10	+	Arabidopsis thaliana	light responsive element
BnCAT10	ATC-motif	AGTAATCT	1642	8	-	Spinacia oleracea	light responsive element
BnCAT10	G-box	CACGAC	1575	6	-	Zea mays	light responsive element
BnCAT10	G-box	TACGTG	1649	6	+	Arabidopsis thaliana	light responsive element
BnCAT10	chs-CMA1a	TTACTTAA	1716	8	-	Daucus carota	light responsive element
BnCAT10	Box 4	ATTAAT	536	6	+	Petroselinum crispum	light responsive element
BnCAT10	Box 4	ATTAAT	833	6	+	Petroselinum crispum	light responsive element
BnCAT10	Box 4	ATTAAT	1515	6	-	Petroselinum crispum	light responsive element
BnCAT10	TGACG-motif	TGACG	1840	5	-	Hordeum vulgare	MeJA responsive element
BnCAT10	ABRE	ACGTG	1650	5	+	Arabidopsis thaliana	abscisic acid responsive element
BnCAT10	CGTCA-motif	CGTCA	1840	5	+	Hordeum vulgare	MeJA responsive element
BnCAT11	G-box	TACGTG	435	6	+	Arabidopsis thaliana	light responsive element
BnCAT11	G-box	CACGTG	642	6	+	Arabidopsis thaliana	light responsive element
BnCAT11	G-box	CACGTC	665	6	+	Zea mays	light responsive element
BnCAT11	G-box	CACGAC	736	6	+	Zea mays	light responsive element
BnCAT11	G-box	CACGAC	1251	6	-	Zea mays	light responsive element
BnCAT11	G-box	TACGTG	1547	6	-	Arabidopsis thaliana	light responsive element
BnCAT11	AE-box	AGAAACAA	905	8	+	Arabidopsis thaliana	light responsive element
BnCAT11	G-Box	CACGTG	642	6	+	Pisum sativum	light responsive element
BnCAT11	CGTCA-motif	CGTCA	667	5	+	Hordeum vulgare	MeJA responsive element
BnCAT11	CGTCA-motif	CGTCA	747	5	-	Hordeum vulgare	MeJA responsive element
BnCAT11	ABRE	AACCCGG	84	7	+	Arabidopsis thaliana	abscisic acid responsive element
BnCAT11	ABRE	CGTACGTGCA	433	9	+	Hordeum vulgare	abscisic acid responsive element
BnCAT11	ABRE	ACGTG	436	5	+	Arabidopsis thaliana	abscisic acid responsive element
BnCAT11	ABRE	CACGTG	642	6	+	Arabidopsis thaliana	abscisic acid responsive element
BnCAT11	ABRE	ACGTG	643	5	+	Arabidopsis thaliana	abscisic acid responsive element
BnCAT11	ABRE	ACGTG	665	5	-	Arabidopsis thaliana	abscisic acid responsive element
BnCAT11	ABRE	ACGTG	1547	5	-	Arabidopsis thaliana	abscisic acid responsive element
BnCAT11	TGACG-motif	TGACG	667	5	-	Hordeum vulgare	MeJA responsive element
BnCAT11	TGACG-motif	TGACG	747	5	+	Hordeum vulgare	MeJA responsive element
BnCAT11	Box 4	ATTAAT	263	6	+	Petroselinum crispum	light responsive element
BnCAT11	Box 4	ATTAAT	1014	6	-	Petroselinum crispum	light responsive element
BnCAT11	Box 4	ATTAAT	1557	6	-	Petroselinum crispum	light responsive element
BnCAT11	Box 4	ATTAAT	1561	6	-	Petroselinum crispum	light responsive element
BnCAT11	I-box	GTATAAGGCC	706	9	+	Larix laricina	light responsive element
BnCAT11	I-box	TGATAATGT	1274	9	+	Solanum tuberosum	light responsive element
BnCAT11	TCT-motif	TCTTAC	1069	6	+	Arabidopsis thaliana	light responsive element
BnCAT11	TCCC-motif	TCTCCCT	818	7	+	Spinacia oleracea	light responsive element
BnCAT11	GT1-motif	GGTTAAT	81	7	-	Avena sativa	light responsive element
BnCAT11	GT1-motif	GGTTAA	82	6	-	Arabidopsis thaliana	light responsive element
BnCAT11	GT1-motif	GGTTAAT	630	7	-	Avena sativa	light responsive element
BnCAT11	GT1-motif	GGTTAA	631	6	-	Arabidopsis thaliana	light responsive element
BnCAT11	GATA-motif	AAGATAAGATT	1411	10	+	Arabidopsis thaliana	light responsive element
BnCAT11	GARE-motif	TCTGTTG	811	7	+	Brassica oleracea	gibberellin responsive element
BnCAT11	ARE	AAACCA	676	6	+	Zea mays	anaerobic responsive element
BnCAT11	ARE	AAACCA	686	6	+	Zea mays	anaerobic responsive element
BnCAT11	ARE	AAACCA	1762	6	-	Zea mays	anaerobic responsive element
BnCAT11	TATC-box	TATCCCA	1551	7	+	Oryza sativa	gibberellin responsive element
BnCAT12	I-box	cGATAAGGCG	1185	9	+	Zea mays	light responsive element
BnCAT12	ACE	GCGACGTACC	1395	10	-	Petroselinum crispum	light responsive element
BnCAT12	GC-motif	CCCCCG	123	6	-	Zea mays	anaerobic responsive element
BnCAT12	GC-motif	CCCCCG	1503	6	+	Zea mays	anaerobic responsive element
BnCAT12	GC-motif	CCCCCG	1532	6	+	Zea mays	anaerobic responsive element
BnCAT12	GC-motif	CCCCCG	1743	6	-	Zea mays	anaerobic responsive element
BnCAT12	GT1-motif	GGTTAAT	228	7	+	Avena sativa	light responsive element
BnCAT12	Sp1	GGGCGG	1513	6	-	Oryza sativa	light responsive element
BnCAT12	Sp1	GGGCGG	1740	6	+	Oryza sativa	light responsive element
BnCAT12	GARE-motif	TCTGTTG	1174	7	-	Brassica oleracea	gibberellin responsive element
BnCAT12	ARE	AAACCA	148	6	-	Zea mays	anaerobic responsive element
BnCAT12	G-box	TACGTG	626	6	-	Arabidopsis thaliana	light responsive element
BnCAT12	G-box	CACGTC	1767	6	-	Zea mays	light responsive element
BnCAT12	P-box	CCTTTTG	1845	7	-	Oryza sativa	gibberellin responsive element
BnCAT12	CGTCA-motif	CGTCA	1034	5	+	Hordeum vulgare	MeJA responsive element
BnCAT12	CGTCA-motif	CGTCA	1101	5	+	Hordeum vulgare	MeJA responsive element
BnCAT12	CGTCA-motif	CGTCA	1877	5	+	Hordeum vulgare	MeJA responsive element
BnCAT12	ABRE	ACGTG	626	5	-	Arabidopsis thaliana	abscisic acid responsive element
BnCAT12	ABRE	ACGTG	1768	5	+	Arabidopsis thaliana	abscisic acid responsive element
BnCAT12	TGA-element	AACGAC	1359	6	+	Brassica oleracea	auxin responsive element
BnCAT12	TGA-element	AACGAC	1461	6	-	Brassica oleracea	auxin responsive element
BnCAT12	Box 4	ATTAAT	1245	6	-	Petroselinum crispum	light responsive element
BnCAT12	TGACG-motif	TGACG	1034	5	-	Hordeum vulgare	MeJA responsive element
BnCAT12	TGACG-motif	TGACG	1101	5	-	Hordeum vulgare	MeJA responsive element
BnCAT12	TGACG-motif	TGACG	1877	5	-	Hordeum vulgare	MeJA responsive element
BnCAT12	MBS	CAACTG	1682	6	+	Arabidopsis thaliana	drought responsive element
BnCAT13	TGA-element	AACGAC	1359	6	+	Brassica oleracea	auxin responsive element
BnCAT13	TGA-element	AACGAC	1461	6	-	Brassica oleracea	auxin responsive element
BnCAT13	CGTCA-motif	CGTCA	1034	5	+	Hordeum vulgare	MeJA responsive element
BnCAT13	CGTCA-motif	CGTCA	1101	5	+	Hordeum vulgare	MeJA responsive element
BnCAT13	CGTCA-motif	CGTCA	1877	5	+	Hordeum vulgare	MeJA responsive element
BnCAT13	ABRE	ACGTG	626	5	-	Arabidopsis thaliana	abscisic acid responsive element
BnCAT13	ABRE	ACGTG	1768	5	+	Arabidopsis thaliana	abscisic acid responsive element
BnCAT13	MBS	CAACTG	1682	6	+	Arabidopsis thaliana	drought responsive element
BnCAT13	Box 4	ATTAAT	1245	6	-	Petroselinum crispum	light responsive element
BnCAT13	TGACG-motif	TGACG	1034	5	-	Hordeum vulgare	MeJA responsive element
BnCAT13	TGACG-motif	TGACG	1101	5	-	Hordeum vulgare	MeJA responsive element
BnCAT13	TGACG-motif	TGACG	1877	5	-	Hordeum vulgare	MeJA responsive element
BnCAT13	G-box	TACGTG	626	6	-	Arabidopsis thaliana	light responsive element
BnCAT13	G-box	CACGTC	1767	6	-	Zea mays	light responsive element
BnCAT13	P-box	CCTTTTG	1845	7	-	Oryza sativa	gibberellin responsive element
BnCAT13	Sp1	GGGCGG	1740	6	+	Oryza sativa	light responsive element
BnCAT13	GARE-motif	TCTGTTG	1174	7	-	Brassica oleracea	gibberellin responsive element
BnCAT13	ARE	AAACCA	148	6	-	Zea mays	anaerobic responsive element
BnCAT13	I-box	cGATAAGGCG	1185	9	+	Zea mays	light responsive element
BnCAT13	GC-motif	CCCCCG	122	6	-	Zea mays	anaerobic responsive element
BnCAT13	GC-motif	CCCCCG	1501	6	+	Zea mays	anaerobic responsive element
BnCAT13	GC-motif	CCCCCG	1532	6	+	Zea mays	anaerobic responsive element
BnCAT13	GC-motif	CCCCCG	1743	6	-	Zea mays	anaerobic responsive element
BnCAT13	GT1-motif	GGTTAAT	228	7	+	Avena sativa	light responsive element
BnCAT13	ACE	GCGACGTACC	1395	10	-	Petroselinum crispum	light responsive element
BnCAT14	ARE	AAACCA	154	6	-	Zea mays	anaerobic responsive element
BnCAT14	GARE-motif	TCTGTTG	1178	7	-	Brassica oleracea	gibberellin responsive element
BnCAT14	Sp1	GGGCGG	1517	6	-	Oryza sativa	light responsive element
BnCAT14	Sp1	GGGCGG	1740	6	+	Oryza sativa	light responsive element
BnCAT14	GT1-motif	GGTTAAT	234	7	+	Avena sativa	light responsive element
BnCAT14	GC-motif	CCCCCG	128	6	-	Zea mays	anaerobic responsive element
BnCAT14	GC-motif	CCCCCG	1507	6	+	Zea mays	anaerobic responsive element
BnCAT14	GC-motif	CCCCCG	1533	6	+	Zea mays	anaerobic responsive element
BnCAT14	GC-motif	CCCCCG	1743	6	-	Zea mays	anaerobic responsive element
BnCAT14	ACE	GCGACGTACC	1399	10	-	Petroselinum crispum	light responsive element
BnCAT14	I-box	cGATAAGGCG	1189	9	+	Zea mays	light responsive element
BnCAT14	MBS	CAACTG	1683	6	+	Arabidopsis thaliana	drought responsive element
BnCAT14	Box 4	ATTAAT	1249	6	-	Petroselinum crispum	light responsive element
BnCAT14	TGACG-motif	TGACG	1038	5	-	Hordeum vulgare	MeJA responsive element
BnCAT14	TGACG-motif	TGACG	1105	5	-	Hordeum vulgare	MeJA responsive element
BnCAT14	TGACG-motif	TGACG	1877	5	-	Hordeum vulgare	MeJA responsive element
BnCAT14	TGA-element	AACGAC	1363	6	+	Brassica oleracea	auxin responsive element
BnCAT14	TGA-element	AACGAC	1465	6	-	Brassica oleracea	auxin responsive element
BnCAT14	ABRE	ACGTG	632	5	-	Arabidopsis thaliana	abscisic acid responsive element
BnCAT14	ABRE	ACGTG	1768	5	+	Arabidopsis thaliana	abscisic acid responsive element
BnCAT14	CGTCA-motif	CGTCA	1038	5	+	Hordeum vulgare	MeJA responsive element
BnCAT14	CGTCA-motif	CGTCA	1105	5	+	Hordeum vulgare	MeJA responsive element
BnCAT14	CGTCA-motif	CGTCA	1877	5	+	Hordeum vulgare	MeJA responsive element
BnCAT14	G-box	TACGTG	632	6	-	Arabidopsis thaliana	light responsive element
BnCAT14	G-box	CACGTC	1767	6	-	Zea mays	light responsive element
BnCAT14	P-box	CCTTTTG	1845	7	-	Oryza sativa	gibberellin responsive element
BnCAT2	TCA-element	TCAGAAGAGG	733	9	-	Brassica oleracea	salicylic acid responsive element
BnCAT2	G-box	CACGAC	202	6	-	Zea mays	light responsive element
BnCAT2	G-box	TACGTG	1688	6	+	Arabidopsis thaliana	light responsive element
BnCAT2	CGTCA-motif	CGTCA	261	5	-	Hordeum vulgare	MeJA responsive element
BnCAT2	CGTCA-motif	CGTCA	940	5	+	Hordeum vulgare	MeJA responsive element
BnCAT2	CGTCA-motif	CGTCA	1159	5	-	Hordeum vulgare	MeJA responsive element
BnCAT2	CGTCA-motif	CGTCA	1305	5	+	Hordeum vulgare	MeJA responsive element
BnCAT2	ABRE	ACGTG	1689	5	+	Arabidopsis thaliana	abscisic acid responsive element
BnCAT2	TCCC-motif	TCTCCCT	1327	7	-	Spinacia oleracea	light responsive element
BnCAT2	I-box	cGATAAGGCG	977	9	-	Zea mays	light responsive element
BnCAT2	TCT-motif	TCTTAC	668	6	+	Arabidopsis thaliana	light responsive element
BnCAT2	TCT-motif	TCTTAC	1001	6	-	Arabidopsis thaliana	light responsive element
BnCAT2	GARE-motif	TCTGTTG	248	7	+	Brassica oleracea	gibberellin responsive element
BnCAT2	AE-box	AGAAACAA	845	8	-	Arabidopsis thaliana	light responsive element
BnCAT2	TGACG-motif	TGACG	261	5	+	Hordeum vulgare	MeJA responsive element
BnCAT2	TGACG-motif	TGACG	940	5	-	Hordeum vulgare	MeJA responsive element
BnCAT2	TGACG-motif	TGACG	1159	5	+	Hordeum vulgare	MeJA responsive element
BnCAT2	TGACG-motif	TGACG	1305	5	-	Hordeum vulgare	MeJA responsive element
BnCAT2	ARE	AAACCA	479	6	-	Zea mays	anaerobic responsive element
BnCAT2	ARE	AAACCA	1202	6	+	Zea mays	anaerobic responsive element
BnCAT2	ARE	AAACCA	1240	6	+	Zea mays	anaerobic responsive element
BnCAT2	ARE	AAACCA	1763	6	-	Zea mays	anaerobic responsive element
BnCAT2	GATA-motif	GATAGGA	91	7	-	Arabidopsis thaliana	light responsive element
BnCAT2	GATA-motif	GATAGGA	148	7	-	Arabidopsis thaliana	light responsive element
BnCAT3	G-Box	CACGTT	811	6	-	Pisum sativum	light responsive element
BnCAT3	G-box	CACGAC	1776	6	-	Zea mays	light responsive element
BnCAT3	LS7	CAGATTTATTTTTA	500	14	-	Zea mays	light responsive element
BnCAT3	MBS	CAACTG	538	6	-	Arabidopsis thaliana	drought responsive element
BnCAT3	MBS	CAACTG	1067	6	+	Arabidopsis thaliana	drought responsive element
BnCAT3	Box 4	ATTAAT	244	6	+	Petroselinum crispum	light responsive element
BnCAT3	Box 4	ATTAAT	1040	6	-	Petroselinum crispum	light responsive element
BnCAT3	TGACG-motif	TGACG	1994	5	-	Hordeum vulgare	MeJA responsive element
BnCAT3	GA-motif	ATAGATAA	1573	8	+	Arabidopsis thaliana	light responsive element
BnCAT3	MRE	AACCTAA	111	7	-	Petroselinum crispum	light responsive element
BnCAT3	CGTCA-motif	CGTCA	1994	5	+	Hordeum vulgare	MeJA responsive element
BnCAT3	ABRE	ACGTG	812	5	+	Arabidopsis thaliana	abscisic acid responsive element
BnCAT3	GC-motif	CCCCCG	1058	6	+	Zea mays	anaerobic responsive element
BnCAT3	I-box	AGATAAGG	341	8	+	Triticum aestivum	light responsive element
BnCAT3	TCT-motif	TCTTAC	1545	6	+	Arabidopsis thaliana	light responsive element
BnCAT3	TATC-box	TATCCCA	1071	7	-	Oryza sativa	gibberellin responsive element
BnCAT3	AAAC-motif	CAATCAAAACCT	778	11	+	Spinacia oleracea	light responsive element
BnCAT4	TGACG-motif	TGACG	119	5	+	Hordeum vulgare	MeJA responsive element
BnCAT4	ABRE	GCCGCGTGGC	292	9	-	Oryza sativa	abscisic acid responsive element
BnCAT4	ABRE	ACGTG	1365	5	+	Arabidopsis thaliana	abscisic acid responsive element
BnCAT4	ABRE	ACGTG	1724	5	-	Arabidopsis thaliana	abscisic acid responsive element
BnCAT4	CGTCA-motif	CGTCA	119	5	-	Hordeum vulgare	MeJA responsive element
BnCAT4	G-Box	CACGTT	1364	6	-	Pisum sativum	light responsive element
BnCAT4	G-box	TACGTG	1724	6	-	Arabidopsis thaliana	light responsive element
BnCAT4	Pc-CMA2a	CAGCCAATCACAG	280	12	+	Pisum sativum	light responsive element
BnCAT4	ARE	AAACCA	225	6	+	Zea mays	anaerobic responsive element
BnCAT4	ARE	AAACCA	744	6	-	Zea mays	anaerobic responsive element
BnCAT4	ARE	AAACCA	784	6	-	Zea mays	anaerobic responsive element
BnCAT4	ARE	AAACCA	1524	6	+	Zea mays	anaerobic responsive element
BnCAT4	TATC-box	TATCCCA	128	7	+	Oryza sativa	gibberellin responsive element
BnCAT4	TATC-box	TATCCCA	1829	7	-	Oryza sativa	gibberellin responsive element
BnCAT4	GATA-motif	GATAGGA	845	7	-	Arabidopsis thaliana	light responsive element
BnCAT4	LTR	CCGAAA	30	6	+	Hordeum vulgare	low temperature responsive element
BnCAT4	LTR	CCGAAA	158	6	-	Hordeum vulgare	low temperature responsive element
BnCAT4	GT1-motif	GGTTAAT	638	7	+	Avena sativa	light responsive element
BnCAT4	TCCC-motif	TCTCCCT	1383	7	-	Spinacia oleracea	light responsive element
BnCAT4	TCT-motif	TCTTAC	1225	6	+	Arabidopsis thaliana	light responsive element
BnCAT4	TCT-motif	TCTTAC	1704	6	-	Arabidopsis thaliana	light responsive element
BnCAT4	TCT-motif	TCTTAC	1727	6	-	Arabidopsis thaliana	light responsive element
BnCAT5	ARE	AAACCA	282	6	-	Zea mays	anaerobic responsive element
BnCAT5	ARE	AAACCA	1522	6	+	Zea mays	anaerobic responsive element
BnCAT5	GATA-motif	GATAGGA	700	7	+	Arabidopsis thaliana	light responsive element
BnCAT5	GATA-motif	AAGGATAAGG	1232	9	+	Solanum tuberosum	light responsive element
BnCAT5	GATA-motif	AAGATAAGATT	1635	10	+	Arabidopsis thaliana	light responsive element
BnCAT5	GT1-motif	GGTTAA	316	6	-	Arabidopsis thaliana	light responsive element
BnCAT5	TCT-motif	TCTTAC	747	6	-	Arabidopsis thaliana	light responsive element
BnCAT5	TCT-motif	TCTTAC	1638	6	-	Arabidopsis thaliana	light responsive element
BnCAT5	I-box	ccttatcct	1233	9	-	Arabidopsis thaliana	light responsive element
BnCAT5	I-box	gGATAAGGTG	1234	10	+	Zea mays	light responsive element
BnCAT5	I-box	cCATATCCAAT	1600	10	-	Flaveria trinervia	light responsive element
BnCAT5	chs-CMA1a	TTACTTAA	1715	8	-	Daucus carota	light responsive element
BnCAT5	MBS	CAACTG	219	6	+	Arabidopsis thaliana	drought responsive element
BnCAT5	Box 4	ATTAAT	1198	6	-	Petroselinum crispum	light responsive element
BnCAT5	TGACG-motif	TGACG	1839	5	-	Hordeum vulgare	MeJA responsive element
BnCAT5	ABRE	ACGTG	1649	5	+	Arabidopsis thaliana	abscisic acid responsive element
BnCAT5	CGTCA-motif	CGTCA	1839	5	+	Hordeum vulgare	MeJA responsive element
BnCAT5	ATC-motif	AGTAATCT	1641	8	-	Spinacia oleracea	light responsive element
BnCAT5	G-box	CACGAC	1259	6	-	Zea mays	light responsive element
BnCAT5	G-box	TACGTG	1648	6	+	Arabidopsis thaliana	light responsive element
BnCAT6	ARE	AAACCA	89	6	+	Zea mays	anaerobic responsive element
BnCAT6	ARE	AAACCA	560	6	-	Zea mays	anaerobic responsive element
BnCAT6	ARE	AAACCA	649	6	-	Zea mays	anaerobic responsive element
BnCAT6	ARE	AAACCA	965	6	+	Zea mays	anaerobic responsive element
BnCAT6	ARE	AAACCA	975	6	+	Zea mays	anaerobic responsive element
BnCAT6	GT1-motif	GGTTAA	273	6	+	Arabidopsis thaliana	light responsive element
BnCAT6	GT1-motif	GGTTAA	1973	6	+	Arabidopsis thaliana	light responsive element
BnCAT6	TCT-motif	TCTTAC	40	6	+	Arabidopsis thaliana	light responsive element
BnCAT6	I-box	gGATAAGGTG	916	9	-	Zea mays	light responsive element
BnCAT6	TGACG-motif	TGACG	956	5	-	Hordeum vulgare	MeJA responsive element
BnCAT6	Box 4	ATTAAT	376	6	+	Petroselinum crispum	light responsive element
BnCAT6	Box 4	ATTAAT	1297	6	-	Petroselinum crispum	light responsive element
BnCAT6	Box 4	ATTAAT	1380	6	-	Petroselinum crispum	light responsive element
BnCAT6	MBS	CAACTG	426	6	-	Arabidopsis thaliana	drought responsive element
BnCAT6	MBS	CAACTG	1504	6	+	Arabidopsis thaliana	drought responsive element
BnCAT6	ABRE	ACGTG	729	5	+	Arabidopsis thaliana	abscisic acid responsive element
BnCAT6	ABRE	ACGTG	747	5	+	Arabidopsis thaliana	abscisic acid responsive element
BnCAT6	ABRE	CACGTG	931	6	+	Arabidopsis thaliana	abscisic acid responsive element
BnCAT6	ABRE	ACGTG	932	5	+	Arabidopsis thaliana	abscisic acid responsive element
BnCAT6	ABRE	ACGTG	954	5	-	Arabidopsis thaliana	abscisic acid responsive element
BnCAT6	ABRE	ACGTG	1357	5	+	Arabidopsis thaliana	abscisic acid responsive element
BnCAT6	CGTCA-motif	CGTCA	956	5	+	Hordeum vulgare	MeJA responsive element
BnCAT6	TGA-element	AACGAC	209	6	-	Brassica oleracea	auxin responsive element
BnCAT6	TCA-element	CCATCTTTTT	502	9	-	Nicotiana tabacum	salicylic acid responsive element
BnCAT6	ATC-motif	AGCTATCCA	1239	9	+	Arabidopsis thaliana	light responsive element
BnCAT6	G-Box	CACGTT	746	6	-	Pisum sativum	light responsive element
BnCAT6	G-Box	CACGTG	931	6	+	Pisum sativum	light responsive element
BnCAT6	G-Box	CACGTT	1356	6	-	Pisum sativum	light responsive element
BnCAT6	P-box	CCTTTTG	885	7	-	Oryza sativa	gibberellin responsive element
BnCAT6	G-box	TACGTG	728	6	+	Arabidopsis thaliana	light responsive element
BnCAT6	G-box	TAAACGTG	744	8	+	Brassica oleracea	light responsive element
BnCAT6	G-box	CACGTG	931	6	+	Arabidopsis thaliana	light responsive element
BnCAT6	G-box	CACGTC	954	6	+	Zea mays	light responsive element
BnCAT7	G-Box	CACGTG	149	6	+	Pisum sativum	light responsive element
BnCAT7	P-box	CCTTTTG	1845	7	-	Oryza sativa	gibberellin responsive element
BnCAT7	G-box	tgACACGTGGCA	146	11	+	Lycopersicon esculentum	light responsive element
BnCAT7	G-box	ACACGTGGC	148	9	+	Brassica napus	light responsive element
BnCAT7	G-box	CACGTG	149	6	+	Arabidopsis thaliana	light responsive element
BnCAT7	G-box	CACGTC	1767	6	-	Zea mays	light responsive element
BnCAT7	TGACG-motif	TGACG	1878	5	-	Hordeum vulgare	MeJA responsive element
BnCAT7	TGACG-motif	TGACG	1936	5	-	Hordeum vulgare	MeJA responsive element
BnCAT7	GA-motif	ATAGATAA	304	8	+	Arabidopsis thaliana	light responsive element
BnCAT7	Box 4	ATTAAT	964	6	+	Petroselinum crispum	light responsive element
BnCAT7	Box 4	ATTAAT	1276	6	-	Petroselinum crispum	light responsive element
BnCAT7	Box 4	ATTAAT	1345	6	-	Petroselinum crispum	light responsive element
BnCAT7	MBS	CAACTG	1070	6	-	Arabidopsis thaliana	drought responsive element
BnCAT7	MBS	CAACTG	1679	6	+	Arabidopsis thaliana	drought responsive element
BnCAT7	ABRE	GCAACGTGTC	147	9	-	Hordeum vulgare	abscisic acid responsive element
BnCAT7	ABRE	CACGTG	149	6	+	Arabidopsis thaliana	abscisic acid responsive element
BnCAT7	ABRE	ACGTG	150	5	+	Arabidopsis thaliana	abscisic acid responsive element
BnCAT7	ABRE	ACGTG	1768	5	+	Arabidopsis thaliana	abscisic acid responsive element
BnCAT7	CGTCA-motif	CGTCA	1878	5	+	Hordeum vulgare	MeJA responsive element
BnCAT7	CGTCA-motif	CGTCA	1936	5	+	Hordeum vulgare	MeJA responsive element
BnCAT7	MRE	AACCTAA	1283	7	-	Petroselinum crispum	light responsive element
BnCAT7	MRE	AACCTAA	1398	7	+	Petroselinum crispum	light responsive element
BnCAT7	GC-motif	CCCCCG	1742	6	-	Zea mays	anaerobic responsive element
BnCAT7	GT1-motif	GGTTAA	1321	6	-	Arabidopsis thaliana	light responsive element
BnCAT7	ARE	AAACCA	1301	6	+	Zea mays	anaerobic responsive element
BnCAT7	GATA-motif	AAGATAAGATT	919	10	-	Arabidopsis thaliana	light responsive element
BnCAT7	LTR	CCGAAA	287	6	-	Hordeum vulgare	low temperature responsive element
BnCAT7	LTR	CCGAAA	746	6	-	Hordeum vulgare	low temperature responsive element
BnCAT7	Sp1	GGGCGG	1739	6	+	Oryza sativa	light responsive element
BnCAT8	ABRE	ACGTG	745	5	+	Arabidopsis thaliana	abscisic acid responsive element
BnCAT8	ABRE	ACGTG	761	5	+	Arabidopsis thaliana	abscisic acid responsive element
BnCAT8	ABRE	CACGTG	942	6	+	Arabidopsis thaliana	abscisic acid responsive element
BnCAT8	ABRE	ACGTG	943	5	+	Arabidopsis thaliana	abscisic acid responsive element
BnCAT8	ABRE	ACGTG	965	5	-	Arabidopsis thaliana	abscisic acid responsive element
BnCAT8	CGTCA-motif	CGTCA	967	5	+	Hordeum vulgare	MeJA responsive element
BnCAT8	TGACG-motif	TGACG	967	5	-	Hordeum vulgare	MeJA responsive element
BnCAT8	Box 4	ATTAAT	389	6	+	Petroselinum crispum	light responsive element
BnCAT8	Box 4	ATTAAT	1305	6	-	Petroselinum crispum	light responsive element
BnCAT8	Box 4	ATTAAT	1388	6	-	Petroselinum crispum	light responsive element
BnCAT8	MBS	CAACTG	440	6	-	Arabidopsis thaliana	drought responsive element
BnCAT8	MBS	CAACTG	1508	6	+	Arabidopsis thaliana	drought responsive element
BnCAT8	G-box	TACGTG	744	6	+	Arabidopsis thaliana	light responsive element
BnCAT8	G-box	TAAACGTG	758	8	+	Brassica oleracea	light responsive element
BnCAT8	G-box	CACGTG	942	6	+	Arabidopsis thaliana	light responsive element
BnCAT8	G-box	CACGTC	965	6	+	Zea mays	light responsive element
BnCAT8	AE-box	AGAAACAA	813	8	+	Arabidopsis thaliana	light responsive element
BnCAT8	ATC-motif	AGCTATCCA	1247	9	+	Arabidopsis thaliana	light responsive element
BnCAT8	G-Box	CACGTT	760	6	-	Pisum sativum	light responsive element
BnCAT8	G-Box	CACGTG	942	6	+	Pisum sativum	light responsive element
BnCAT8	LTR	CCGAAA	524	6	+	Hordeum vulgare	low temperature responsive element
BnCAT8	ARE	AAACCA	107	6	+	Zea mays	anaerobic responsive element
BnCAT8	ARE	AAACCA	575	6	-	Zea mays	anaerobic responsive element
BnCAT8	ARE	AAACCA	663	6	-	Zea mays	anaerobic responsive element
BnCAT8	ARE	AAACCA	976	6	+	Zea mays	anaerobic responsive element
BnCAT8	ARE	AAACCA	986	6	+	Zea mays	anaerobic responsive element
BnCAT8	I-box	gGATAAGGTG	927	9	-	Zea mays	light responsive element
BnCAT8	TCT-motif	TCTTAC	58	6	+	Arabidopsis thaliana	light responsive element
BnCAT8	TCT-motif	TCTTAC	370	6	-	Arabidopsis thaliana	light responsive element
BnCAT8	TCT-motif	TCTTAC	1566	6	+	Arabidopsis thaliana	light responsive element
BnCAT8	GT1-motif	GGTTAA	294	6	+	Arabidopsis thaliana	light responsive element
BnCAT8	GT1-motif	GGTTAA	1973	6	+	Arabidopsis thaliana	light responsive element
BnCAT9	CGTCA-motif	CGTCA	1350	5	+	Hordeum vulgare	MeJA responsive element
BnCAT9	ABRE	ACGTG	1033	5	-	Arabidopsis thaliana	abscisic acid responsive element
BnCAT9	ABRE	CACGTG	1539	6	-	Arabidopsis thaliana	abscisic acid responsive element
BnCAT9	ABRE	ACGTG	1540	5	+	Arabidopsis thaliana	abscisic acid responsive element
BnCAT9	ABRE	TACGGTC	1584	7	-	Arabidopsis thaliana	abscisic acid responsive element
BnCAT9	TGACG-motif	TGACG	1350	5	-	Hordeum vulgare	MeJA responsive element
BnCAT9	GA-motif	ATAGATAA	295	8	-	Arabidopsis thaliana	light responsive element
BnCAT9	Box 4	ATTAAT	1612	6	-	Petroselinum crispum	light responsive element
BnCAT9	Box 4	ATTAAT	1656	6	-	Petroselinum crispum	light responsive element
BnCAT9	Box 4	ATTAAT	1705	6	-	Petroselinum crispum	light responsive element
BnCAT9	MBS	CAACTG	823	6	-	Arabidopsis thaliana	drought responsive element
BnCAT9	GTGGC-motif	CAGCGTGTGGC	1013	10	+	Hordeum vulgare	light responsive element
BnCAT9	chs-CMA1a	TTACTTAA	1944	8	+	Daucus carota	light responsive element
BnCAT9	G-box	CACGAC	88	6	+	Zea mays	light responsive element
BnCAT9	G-box	ACACGTGT	1538	8	-	Brassica napus	light responsive element
BnCAT9	G-box	CACGTG	1539	6	-	Arabidopsis thaliana	light responsive element
BnCAT9	G-Box	CACGTT	1033	6	+	Pisum sativum	light responsive element
BnCAT9	G-Box	CACGTG	1539	6	-	Pisum sativum	light responsive element
BnCAT9	GARE-motif	TCTGTTG	1353	7	-	Brassica oleracea	gibberellin responsive element
BnCAT9	AAAC-motif	CAATCAAAACCT	1060	11	-	Spinacia oleracea	light responsive element
BnCAT9	TATC-box	TATCCCA	818	7	+	Oryza sativa	gibberellin responsive element
BnCAT9	TCT-motif	TCTTAC	325	6	-	Arabidopsis thaliana	light responsive element
BnCAT9	TCT-motif	TCTTAC	840	6	+	Arabidopsis thaliana	light responsive element
BnCAT9	GC-motif	CCCCCG	832	6	-	Zea mays	anaerobic responsive element
BnCAT9	GT1-motif	GGTTAA	1803	6	-	Arabidopsis thaliana	light responsive element

## Sheet: Number of motifs
	abscisic acid responsive element	light responsive element	defense and stress responsive element	drought responsive element	gibberellin responsive element	MeJA responsive element	anaerobic responsive element	auxin responsive element	salicylic acid responsive element	low temperature responsive element
BnCAT1	4	10	0	1	1	8	8	0	0	0
BnCAT2	1	9	0	0	1	8	4	0	1	0
BnCAT3	1	10	0	2	1	2	1	0	0	0
BnCAT4	3	9	0	0	2	2	4	0	0	2
BnCAT5	1	14	0	1	0	2	2	0	0	0
BnCAT6	6	15	0	2	1	2	5	1	1	0
BnCAT7	4	14	0	2	1	4	2	0	0	2
BnCAT8	5	11	0	2	0	2	0	0	0	1
BnCAT9	0	0	0	0	0	0	0	0	0	0
BnCAT10	1	15	0	0	0	2	1	0	0	0
BnCAT11	7	21	0	0	2	4	3	0	0	0
BnCAT12	2	8	0	1	2	6	5	2	0	0
BnCAT13	2	7	0	1	2	6	5	2	0	0
BnCAT14	2	8	0	1	2	6	5	2	0	0
