# Supplementary material for: Catalase (CAT) Gene Family in Rapeseed (Brassica napus L.): Genome-Wide Analysis, Identification, and Expression Pattern in Response to Multiple Hormones and Abiotic Stress Conditions
Source: Int J Mol Sci. 2021 Apr 20;22(8):4281. doi: 10.3390/ijms22084281 (PMC8074368; doi:10.3390/ijms22084281)
Supplement: Supplementary file 1 [file ijms-22-04281-s001.zip › Table S6.xlsx]

## Sheet: Table S6
Table S6. The information of miRNA targeted BnCAT genes.
miRNA_Acc.	Target_Acc.	Gene name	Expectation	UPE$	miRNA_start	miRNA_end	Target_start	Target_end	miRNA_aligned_fragment	alignment	Target_aligned_fragment	Inhibition	Target_Desc.	Multiplicity
bna-miR166a	BnaC03T0740800ZS	BnCAT8	4.5	-1	1	21	1338	1358	UCGGACCAGGCUUCAUUCCCC	::: :::::::: ::.::	AUGGAUUGAAGCCUUAUCUGA	Cleavage	locus=scaffoldC03:71851456:71853466:+	1
bna-miR166a	BnaA08T0131200ZS	BnCAT6	4.5	-1	1	21	1338	1358	UCGGACCAGGCUUCAUUCCCC	::: :::::::: ::.::	AUGGAUUGAAGCCUUAUCUGA	Cleavage	locus=scaffoldA08:18424311:18426301:+	1
bna-miR166b	BnaC03T0740800ZS	BnCAT8	4.5	-1	1	21	1338	1358	UCGGACCAGGCUUCAUUCCCC	::: :::::::: ::.::	AUGGAUUGAAGCCUUAUCUGA	Cleavage	locus=scaffoldC03:71851456:71853466:+	1
bna-miR166b	BnaA08T0131200ZS	BnCAT6	4.5	-1	1	21	1338	1358	UCGGACCAGGCUUCAUUCCCC	::: :::::::: ::.::	AUGGAUUGAAGCCUUAUCUGA	Cleavage	locus=scaffoldA08:18424311:18426301:+	1
bna-miR166c	BnaC03T0740800ZS	BnCAT8	4.5	-1	1	21	1338	1358	UCGGACCAGGCUUCAUUCCCC	::: :::::::: ::.::	AUGGAUUGAAGCCUUAUCUGA	Cleavage	locus=scaffoldC03:71851456:71853466:+	1
bna-miR166c	BnaA08T0131200ZS	BnCAT6	4.5	-1	1	21	1338	1358	UCGGACCAGGCUUCAUUCCCC	::: :::::::: ::.::	AUGGAUUGAAGCCUUAUCUGA	Cleavage	locus=scaffoldA08:18424311:18426301:+	1
bna-miR166d	BnaC03T0740800ZS	BnCAT8	4.5	-1	1	21	1338	1358	UCGGACCAGGCUUCAUUCCCC	::: :::::::: ::.::	AUGGAUUGAAGCCUUAUCUGA	Cleavage	locus=scaffoldC03:71851456:71853466:+	1
bna-miR166d	BnaA08T0131200ZS	BnCAT6	4.5	-1	1	21	1338	1358	UCGGACCAGGCUUCAUUCCCC	::: :::::::: ::.::	AUGGAUUGAAGCCUUAUCUGA	Cleavage	locus=scaffoldA08:18424311:18426301:+	1
bna-miR166e	BnaC03T0740800ZS	BnCAT8	4.5	-1	1	21	1338	1358	UCGGACCAGGCUUCAUUCCCC	::: :::::::: ::.::	AUGGAUUGAAGCCUUAUCUGA	Cleavage	locus=scaffoldC03:71851456:71853466:+	1
bna-miR166e	BnaA08T0131200ZS	BnCAT6	4.5	-1	1	21	1338	1358	UCGGACCAGGCUUCAUUCCCC	::: :::::::: ::.::	AUGGAUUGAAGCCUUAUCUGA	Cleavage	locus=scaffoldA08:18424311:18426301:+	1
bna-miR393	BnaA07T0132000ZS	BnCAT4	5	-1	1	21	108	128	UCCAAAGGGAUCGCAUUGAUC	..: ::::.:.::::::	CAGAGGUCCGAUUCUUUUGGA	Cleavage	locus=scaffoldA07:17121532:17124087:-	1
